# Supplementary material for: Liquefying Flavonoids with Terpenoids through Deep Eutectic Solvent Formation
Source: Molecules. 2022 Apr 20;27(9):2649. doi: 10.3390/molecules27092649 (PMC9101798; doi:10.3390/molecules27092649)
Supplement: Supplementary file 1 [file molecules-27-02649-s001.zip]

Archive with 1 entries (1 files):
- molecules-1652176 supplementary.pdf
